# Supplementary material for: Development of Biocompatible Ciprofloxacin–Gold Nanoparticle Coated Sutures for Surgical Site Infections
Source: Pharmaceutics. 2022 Oct 7;14(10):2130. doi: 10.3390/pharmaceutics14102130 (PMC9608442; doi:10.3390/pharmaceutics14102130)
Supplement: Supplementary file 1 [file pharmaceutics-14-02130-s001.zip]

Archive with 1 entries (1 files):
- pharmaceutics-1897389-supplementary.pdf
